# Supplementary material for: Feature-Based Molecular Networks Identification of Bioactive Metabolites from Three Plants of the Polynesian Cosmetopoeia Targeting the Dermal Papilla Cells of the Hair Cycle
Source: Molecules. 2021 Dec 24;27(1):105. doi: 10.3390/molecules27010105 (PMC8746341; doi:10.3390/molecules27010105)
Supplement: Supplementary file 1 [file molecules-27-00105-s001.zip]

Archive with 1 entries (1 files):
- molecules-1463789-supplementary.pdf
